# Supplementary material for: Polyphenols in Agricultural Grassland Crops and Their Health-Promoting Activities—A Review
Source: Foods. 2023 Nov 14;12(22):4122. doi: 10.3390/foods12224122 (PMC10670144; doi:10.3390/foods12224122)
Supplement: Supplementary file 1 [file foods-12-04122-s001.zip]

Archive with 1 entries (1 files):
- foods-2672611-supplementary.pdf
